# Supplementary material for: Long COVID and Reduced Thrombosis in Antihistamine-Treated Patients: An Observational Study in the Metropolitan Area of Barcelona
Source: Viruses. 2026 Feb 2;18(2):197. doi: 10.3390/v18020197 (PMC12945107; doi:10.3390/v18020197)
Supplement: Supplementary file 1 [file viruses-18-00197-s001.zip]

Archive with 5 entries (5 files):
- Supplementary File 0_Baseline Characteristics.pdf
- Supplementary File 1_LC new.pdf
- Supplementary File 2_ V x nt i edat i antithm.pdf
- Supplementary File 3_logistic regression THR and LC.pdf
- Supplementary File 4_thrombosis per center.pdf
